# Supplementary material for: Polyoxypregnane Aryl Esters Prepared from Metaplexis japonica (Thunb.) Makino and Their Role in Reversing Multidrug Resistance in HepG2/Dox Cells
Source: Pharmaceuticals (Basel). 2025 Aug 12;18(8):1187. doi: 10.3390/ph18081187 (PMC12389735; doi:10.3390/ph18081187)
Supplement: Supplementary file 1 [file pharmaceuticals-18-01187-s001.zip]

Archive with 3 entries (3 files):
- Figs S1 Cell survival curve + S2 and S3 Spectroscopic data for 1 and 1a.pdf
- Figure S4 Method for concentration determination of compounds 1 and 1a in Caco-2 cells by LC-MS.pdf
- Figure S5 Concentration data of compounds 1 and 1a measured in Caco-2 cell experiment.xlsx
