# Supplementary material for: Polyoxypregnane Aryl Esters Prepared from Metaplexis japonica (Thunb.) Makino and Their Role in Reversing Multidrug Resistance in HepG2/Dox Cells
Source: Pharmaceuticals (Basel). 2025 Aug 12;18(8):1187. doi: 10.3390/ph18081187 (PMC12389735; doi:10.3390/ph18081187)
Supplement: Supplementary file 1 [file pharmaceuticals-18-01187-s001.zip › Figure S5 Concentration data of compounds 1 and 1a measured in Caco-2 cell experiment.xlsx]

## Sheet: Sheet1
Sample Name	Sample Type	Sample ID	Rack Number	Vial Number	Component Name	Dilution Factor	Area	Height	Retention Time	Actual Concentration	IS Name	IS Area	IS Height	IS Retention Time	Area Ratio	Modified	Used	Calculated Concentration	Accuracy	Original Filename	BATCHID	COMPOUNDID	REPLICATE	Injection Volume
A2__BK1	Unknown	BK1	1	87	A2_1 (521.1 / 373.2)	1	N/A	N/A	N/A	N/A	Tolbutamide (271.1 / 155.3)	1.54023e+06	1.7136e+06	0.645736	N/A	FALSE	TRUE	N/A	N/A	\\10.19.41.21\d\Analyst Data\2025-EA\Projects\000000\2025_01_03-Caco2\Data\405072-20241217-Caco2-20250103.wiff (sample 18)		A2	1	3
A2__AR	Unknown	AR	2	87	A2_1 (521.1 / 373.2)	1	522766	557635	0.660754	N/A	Tolbutamide (271.1 / 155.3)	1.56946e+06	1.78301e+06	0.643825	0.333087	FALSE	TRUE	<2 points	N/A	\\10.19.41.21\d\Analyst Data\2025-EA\Projects\000000\2025_01_03-Caco2\Data\405072-20241217-Caco2-20250103.wiff (sample 19)		A2	1	3
A2__AR	Unknown	AR	2	88	A2_1 (521.1 / 373.2)	1	595738	672257	0.662398	N/A	Tolbutamide (271.1 / 155.3)	1.45527e+06	1.57815e+06	0.645908	0.409367	FALSE	TRUE	<2 points	N/A	\\10.19.41.21\d\Analyst Data\2025-EA\Projects\000000\2025_01_03-Caco2\Data\405072-20241217-Caco2-20250103.wiff (sample 20)		A2	2	3
A2__AR	Unknown	AR	2	89	A2_1 (521.1 / 373.2)	1	520200	569373	0.663097	N/A	Tolbutamide (271.1 / 155.3)	1.51763e+06	1.67213e+06	0.646478	0.342771	FALSE	TRUE	<2 points	N/A	\\10.19.41.21\d\Analyst Data\2025-EA\Projects\000000\2025_01_03-Caco2\Data\405072-20241217-Caco2-20250103.wiff (sample 21)		A2	3	3
A2__BK2	Unknown	BK2	1	88	A2_1 (521.1 / 373.2)	1	N/A	N/A	N/A	N/A	Tolbutamide (271.1 / 155.3)	1.52003e+06	1.71073e+06	0.64474	N/A	FALSE	TRUE	N/A	N/A	\\10.19.41.21\d\Analyst Data\2025-EA\Projects\000000\2025_01_03-Caco2\Data\405072-20241217-Caco2-20250103.wiff (sample 22)		A2	2	3
A2__BR	Unknown	BR	2	93	A2_1 (521.1 / 373.2)	1	516963	541944	0.662923	N/A	Tolbutamide (271.1 / 155.3)	1.58215e+06	1.76222e+06	0.64589	0.326748	FALSE	TRUE	<2 points	N/A	\\10.19.41.21\d\Analyst Data\2025-EA\Projects\000000\2025_01_03-Caco2\Data\405072-20241217-Caco2-20250103.wiff (sample 23)		A2	1	3
A2__BR	Unknown	BR	2	94	A2_1 (521.1 / 373.2)	1	500007	523109	0.662951	N/A	Tolbutamide (271.1 / 155.3)	1.58158e+06	1.74812e+06	0.646542	0.316144	FALSE	TRUE	<2 points	N/A	\\10.19.41.21\d\Analyst Data\2025-EA\Projects\000000\2025_01_03-Caco2\Data\405072-20241217-Caco2-20250103.wiff (sample 24)		A2	2	3
A2__BR	Unknown	BR	2	95	A2_1 (521.1 / 373.2)	1	555457	582551	0.654792	N/A	Tolbutamide (271.1 / 155.3)	1.55279e+06	1.76103e+06	0.637569	0.357716	FALSE	TRUE	<2 points	N/A	\\10.19.41.21\d\Analyst Data\2025-EA\Projects\000000\2025_01_03-Caco2\Data\405072-20241217-Caco2-20250103.wiff (sample 25)		A2	3	3
A2__AD	Unknown	AD	4	87	A2_1 (521.1 / 373.2)	1	1.54297e+06	1.63202e+06	0.658148	N/A	Tolbutamide (271.1 / 155.3)	1.55254e+06	1.75666e+06	0.641379	0.993839	FALSE	TRUE	<2 points	N/A	\\10.19.41.21\d\Analyst Data\2025-EA\Projects\000000\2025_01_03-Caco2\Data\405072-20241217-Caco2-20250103.wiff (sample 26)		A2	1	3
A2__AD	Unknown	AD	4	88	A2_1 (521.1 / 373.2)	1	1.64638e+06	1.77353e+06	0.654342	N/A	Tolbutamide (271.1 / 155.3)	1.5427e+06	1.74666e+06	0.637544	1.0672	FALSE	TRUE	<2 points	N/A	\\10.19.41.21\d\Analyst Data\2025-EA\Projects\000000\2025_01_03-Caco2\Data\405072-20241217-Caco2-20250103.wiff (sample 27)		A2	2	3
A2__AD	Unknown	AD	4	89	A2_1 (521.1 / 373.2)	1	1.52281e+06	1.63106e+06	0.671198	N/A	Tolbutamide (271.1 / 155.3)	1.5935e+06	1.76769e+06	0.653715	0.955638	FALSE	TRUE	<2 points	N/A	\\10.19.41.21\d\Analyst Data\2025-EA\Projects\000000\2025_01_03-Caco2\Data\405072-20241217-Caco2-20250103.wiff (sample 28)		A2	3	3
A2__BD	Unknown	BD	4	93	A2_1 (521.1 / 373.2)	1	2.23607e+06	2.3288e+06	0.670959	N/A	Tolbutamide (271.1 / 155.3)	1.57042e+06	1.77254e+06	0.654288	1.42387	FALSE	TRUE	<2 points	N/A	\\10.19.41.21\d\Analyst Data\2025-EA\Projects\000000\2025_01_03-Caco2\Data\405072-20241217-Caco2-20250103.wiff (sample 29)		A2	1	3
A2__BD	Unknown	BD	4	94	A2_1 (521.1 / 373.2)	1	2.50031e+06	2.66378e+06	0.664642	N/A	Tolbutamide (271.1 / 155.3)	1.57558e+06	1.77052e+06	0.647371	1.58691	FALSE	TRUE	<2 points	N/A	\\10.19.41.21\d\Analyst Data\2025-EA\Projects\000000\2025_01_03-Caco2\Data\405072-20241217-Caco2-20250103.wiff (sample 30)		A2	2	3
A2__BD	Unknown	BD	4	95	A2_1 (521.1 / 373.2)	1	2.21647e+06	2.32819e+06	0.664347	N/A	Tolbutamide (271.1 / 155.3)	1.52032e+06	1.71237e+06	0.647642	1.4579	FALSE	TRUE	<2 points	N/A	\\10.19.41.21\d\Analyst Data\2025-EA\Projects\000000\2025_01_03-Caco2\Data\405072-20241217-Caco2-20250103.wiff (sample 31)		A2	3	3
A2__T0	Unknown	T0	1	93	A2_1 (521.1 / 373.2)	1	4.97238e+06	5.2282e+06	0.655208	N/A	Tolbutamide (271.1 / 155.3)	1.59382e+06	1.80849e+06	0.637659	3.11979	FALSE	TRUE	<2 points	N/A	\\10.19.41.21\d\Analyst Data\2025-EA\Projects\000000\2025_01_03-Caco2\Data\405072-20241217-Caco2-20250103.wiff (sample 32)		A2	1	3
A2__T0	Unknown	T0	1	94	A2_1 (521.1 / 373.2)	1	4.97912e+06	5.13468e+06	0.66039	N/A	Tolbutamide (271.1 / 155.3)	1.54549e+06	1.69696e+06	0.643159	3.2217	FALSE	TRUE	<2 points	N/A	\\10.19.41.21\d\Analyst Data\2025-EA\Projects\000000\2025_01_03-Caco2\Data\405072-20241217-Caco2-20250103.wiff (sample 33)		A2	2	3
A2__T0	Unknown	T0	1	95	A2_1 (521.1 / 373.2)	1	4.94855e+06	5.09715e+06	0.667743	N/A	Tolbutamide (271.1 / 155.3)	1.58856e+06	1.76546e+06	0.650279	3.11511	FALSE	TRUE	<2 points	N/A	\\10.19.41.21\d\Analyst Data\2025-EA\Projects\000000\2025_01_03-Caco2\Data\405072-20241217-Caco2-20250103.wiff (sample 34)		A2	3	3
2-1__BK1	Unknown	BK1	1	75	2-1_1 (604.3 / 124.1)	1	N/A	N/A	N/A	N/A	Tolbutamide (271.1 / 155.3)	4.84622e+06	4.26902e+06	1.19541	N/A	FALSE	TRUE	N/A	N/A	\\10.19.41.21\d\Analyst Data\2025-EA\Projects\000000\2025_01_03-Caco2\Data\405072-20241217-Caco2-20250103.wiff (sample 36)		2025-02-01	1	10
2-1__AR	Unknown	AR	2	75	2-1_1 (604.3 / 124.1)	1	590.546	373.999	1.55022	N/A	Tolbutamide (271.1 / 155.3)	4.87438e+06	4.32523e+06	1.18977	0.000121153	FALSE	TRUE	<2 points	N/A	\\10.19.41.21\d\Analyst Data\2025-EA\Projects\000000\2025_01_03-Caco2\Data\405072-20241217-Caco2-20250103.wiff (sample 37)		2025-02-01	1	10
2-1__AR	Unknown	AR	2	76	2-1_1 (604.3 / 124.1)	1	494.031	376.482	1.5415	N/A	Tolbutamide (271.1 / 155.3)	4.70874e+06	4.13166e+06	1.18274	0.000104918	FALSE	TRUE	<2 points	N/A	\\10.19.41.21\d\Analyst Data\2025-EA\Projects\000000\2025_01_03-Caco2\Data\405072-20241217-Caco2-20250103.wiff (sample 38)		2025-02-01	2	10
2-1__AR	Unknown	AR	2	77	2-1_1 (604.3 / 124.1)	1	632.013	482.836	1.55337	N/A	Tolbutamide (271.1 / 155.3)	4.79811e+06	4.18516e+06	1.19271	0.000131721	FALSE	TRUE	<2 points	N/A	\\10.19.41.21\d\Analyst Data\2025-EA\Projects\000000\2025_01_03-Caco2\Data\405072-20241217-Caco2-20250103.wiff (sample 39)		2025-02-01	3	10
2-1__BK2	Unknown	BK2	1	76	2-1_1 (604.3 / 124.1)	1	N/A	N/A	N/A	N/A	Tolbutamide (271.1 / 155.3)	4.7369e+06	4.20616e+06	1.18319	N/A	FALSE	TRUE	N/A	N/A	\\10.19.41.21\d\Analyst Data\2025-EA\Projects\000000\2025_01_03-Caco2\Data\405072-20241217-Caco2-20250103.wiff (sample 40)		2025-02-01	2	10
2-1__BR	Unknown	BR	2	81	2-1_1 (604.3 / 124.1)	1	565.434	430.427	1.53553	N/A	Tolbutamide (271.1 / 155.3)	4.77373e+06	4.25291e+06	1.17693	0.000118447	FALSE	TRUE	<2 points	N/A	\\10.19.41.21\d\Analyst Data\2025-EA\Projects\000000\2025_01_03-Caco2\Data\405072-20241217-Caco2-20250103.wiff (sample 41)		2025-02-01	1	10
2-1__BR	Unknown	BR	2	82	2-1_1 (604.3 / 124.1)	1	528.813	484.558	1.54709	N/A	Tolbutamide (271.1 / 155.3)	4.7867e+06	4.26339e+06	1.18793	0.000110475	FALSE	TRUE	<2 points	N/A	\\10.19.41.21\d\Analyst Data\2025-EA\Projects\000000\2025_01_03-Caco2\Data\405072-20241217-Caco2-20250103.wiff (sample 42)		2025-02-01	2	10
2-1__BR	Unknown	BR	2	83	2-1_1 (604.3 / 124.1)	1	600.289	487.315	1.55166	N/A	Tolbutamide (271.1 / 155.3)	4.79763e+06	4.26669e+06	1.19201	0.000125122	FALSE	TRUE	<2 points	N/A	\\10.19.41.21\d\Analyst Data\2025-EA\Projects\000000\2025_01_03-Caco2\Data\405072-20241217-Caco2-20250103.wiff (sample 43)		2025-02-01	3	10
2-1__AD	Unknown	AD	4	75	2-1_1 (604.3 / 124.1)	1	8142.64	6106.21	1.55238	N/A	Tolbutamide (271.1 / 155.3)	4.83651e+06	4.32318e+06	1.19355	0.00168358	FALSE	TRUE	<2 points	N/A	\\10.19.41.21\d\Analyst Data\2025-EA\Projects\000000\2025_01_03-Caco2\Data\405072-20241217-Caco2-20250103.wiff (sample 44)		2025-02-01	1	10
2-1__AD	Unknown	AD	4	76	2-1_1 (604.3 / 124.1)	1	9637.57	7316.55	1.53774	N/A	Tolbutamide (271.1 / 155.3)	4.78191e+06	4.2807e+06	1.17709	0.00201542	FALSE	TRUE	<2 points	N/A	\\10.19.41.21\d\Analyst Data\2025-EA\Projects\000000\2025_01_03-Caco2\Data\405072-20241217-Caco2-20250103.wiff (sample 45)		2025-02-01	2	10
2-1__AD	Unknown	AD	4	77	2-1_1 (604.3 / 124.1)	1	8217.8	6194.28	1.55625	N/A	Tolbutamide (271.1 / 155.3)	4.83151e+06	4.30067e+06	1.19754	0.00170088	FALSE	TRUE	<2 points	N/A	\\10.19.41.21\d\Analyst Data\2025-EA\Projects\000000\2025_01_03-Caco2\Data\405072-20241217-Caco2-20250103.wiff (sample 46)		2025-02-01	3	10
2-1__BD	Unknown	BD	4	81	2-1_1 (604.3 / 124.1)	1	21661.8	16518	1.53774	N/A	Tolbutamide (271.1 / 155.3)	4.76058e+06	4.15132e+06	1.17896	0.00455025	FALSE	TRUE	<2 points	N/A	\\10.19.41.21\d\Analyst Data\2025-EA\Projects\000000\2025_01_03-Caco2\Data\405072-20241217-Caco2-20250103.wiff (sample 47)		2025-02-01	1	10
2-1__BD	Unknown	BD	4	82	2-1_1 (604.3 / 124.1)	1	22061.5	16632.2	1.54546	N/A	Tolbutamide (271.1 / 155.3)	4.76169e+06	4.19688e+06	1.18506	0.00463313	FALSE	TRUE	<2 points	N/A	\\10.19.41.21\d\Analyst Data\2025-EA\Projects\000000\2025_01_03-Caco2\Data\405072-20241217-Caco2-20250103.wiff (sample 48)		2025-02-01	2	10
2-1__BD	Unknown	BD	4	83	2-1_1 (604.3 / 124.1)	1	19568.9	15086.3	1.54518	N/A	Tolbutamide (271.1 / 155.3)	4.7681e+06	4.25897e+06	1.18672	0.00410412	FALSE	TRUE	<2 points	N/A	\\10.19.41.21\d\Analyst Data\2025-EA\Projects\000000\2025_01_03-Caco2\Data\405072-20241217-Caco2-20250103.wiff (sample 49)		2025-02-01	3	10
2-1__T0	Unknown	T0	1	81	2-1_1 (604.3 / 124.1)	1	174276	133717	1.54848	N/A	Tolbutamide (271.1 / 155.3)	4.77993e+06	4.23676e+06	1.18835	0.0364599	FALSE	TRUE	<2 points	N/A	\\10.19.41.21\d\Analyst Data\2025-EA\Projects\000000\2025_01_03-Caco2\Data\405072-20241217-Caco2-20250103.wiff (sample 50)		2025-02-01	1	10
2-1__T0	Unknown	T0	1	82	2-1_1 (604.3 / 124.1)	1	176417	132583	1.54989	N/A	Tolbutamide (271.1 / 155.3)	4.8105e+06	4.25868e+06	1.19255	0.0366732	FALSE	TRUE	<2 points	N/A	\\10.19.41.21\d\Analyst Data\2025-EA\Projects\000000\2025_01_03-Caco2\Data\405072-20241217-Caco2-20250103.wiff (sample 51)		2025-02-01	2	10
2-1__T0	Unknown	T0	1	83	2-1_1 (604.3 / 124.1)	1	171010	129927	1.55261	N/A	Tolbutamide (271.1 / 155.3)	4.70207e+06	4.17816e+06	1.19426	0.0363692	FALSE	TRUE	<2 points	N/A	\\10.19.41.21\d\Analyst Data\2025-EA\Projects\000000\2025_01_03-Caco2\Data\405072-20241217-Caco2-20250103.wiff (sample 52)		2025-02-01	3	10
2-1__BK1	Unknown	BK1	1	75	2-1_1 (604.3 / 124.1)	1	N/A	N/A	N/A	N/A	Tolbutamide (271.1 / 155.3)	4.84622e+06	4.26902e+06	1.19541	N/A	FALSE	TRUE	N/A	N/A	\\10.19.41.21\d\Analyst Data\2025-EA\Projects\000000\2025_01_03-Caco2\Data\405072-20241217-Caco2-20250103.wiff (sample 36)		2025-02-01	1	10
2-1__AR	Unknown	AR	2	75	2-1_1 (604.3 / 124.1)	1	810.471	590.975	1.49431	N/A	Tolbutamide (271.1 / 155.3)	4.87438e+06	4.32523e+06	1.18977	0.000166272	FALSE	TRUE	<2 points	N/A	\\10.19.41.21\d\Analyst Data\2025-EA\Projects\000000\2025_01_03-Caco2\Data\405072-20241217-Caco2-20250103.wiff (sample 37)		2025-02-01	1	10
2-1__AR	Unknown	AR	2	76	2-1_1 (604.3 / 124.1)	1	652.754	524.11	1.48491	N/A	Tolbutamide (271.1 / 155.3)	4.70874e+06	4.13166e+06	1.18274	0.000138626	FALSE	TRUE	<2 points	N/A	\\10.19.41.21\d\Analyst Data\2025-EA\Projects\000000\2025_01_03-Caco2\Data\405072-20241217-Caco2-20250103.wiff (sample 38)		2025-02-01	2	10
2-1__AR	Unknown	AR	2	77	2-1_1 (604.3 / 124.1)	1	642.266	484.14	1.49783	N/A	Tolbutamide (271.1 / 155.3)	4.79811e+06	4.18516e+06	1.19271	0.000133858	FALSE	TRUE	<2 points	N/A	\\10.19.41.21\d\Analyst Data\2025-EA\Projects\000000\2025_01_03-Caco2\Data\405072-20241217-Caco2-20250103.wiff (sample 39)		2025-02-01	3	10
2-1__BK2	Unknown	BK2	1	76	2-1_1 (604.3 / 124.1)	1	N/A	N/A	N/A	N/A	Tolbutamide (271.1 / 155.3)	4.7369e+06	4.20616e+06	1.18319	N/A	FALSE	TRUE	N/A	N/A	\\10.19.41.21\d\Analyst Data\2025-EA\Projects\000000\2025_01_03-Caco2\Data\405072-20241217-Caco2-20250103.wiff (sample 40)		2025-02-01	2	10
2-1__BR	Unknown	BR	2	81	2-1_1 (604.3 / 124.1)	1	462.665	377.715	1.48022	N/A	Tolbutamide (271.1 / 155.3)	4.77373e+06	4.25291e+06	1.17693	9.69e-05	FALSE	TRUE	<2 points	N/A	\\10.19.41.21\d\Analyst Data\2025-EA\Projects\000000\2025_01_03-Caco2\Data\405072-20241217-Caco2-20250103.wiff (sample 41)		2025-02-01	1	10
2-1__BR	Unknown	BR	2	82	2-1_1 (604.3 / 124.1)	1	669.021	509.074	1.49464	N/A	Tolbutamide (271.1 / 155.3)	4.7867e+06	4.26339e+06	1.18793	0.000139767	FALSE	TRUE	<2 points	N/A	\\10.19.41.21\d\Analyst Data\2025-EA\Projects\000000\2025_01_03-Caco2\Data\405072-20241217-Caco2-20250103.wiff (sample 42)		2025-02-01	2	10
2-1__BR	Unknown	BR	2	83	2-1_1 (604.3 / 124.1)	1	656.857	483.176	1.49756	N/A	Tolbutamide (271.1 / 155.3)	4.79763e+06	4.26669e+06	1.19201	0.000136913	FALSE	TRUE	<2 points	N/A	\\10.19.41.21\d\Analyst Data\2025-EA\Projects\000000\2025_01_03-Caco2\Data\405072-20241217-Caco2-20250103.wiff (sample 43)		2025-02-01	3	10
2-1__AD	Unknown	AD	4	75	2-1_1 (604.3 / 124.1)	1	4670.66	3438.35	1.49818	N/A	Tolbutamide (271.1 / 155.3)	4.83651e+06	4.32318e+06	1.19355	0.000965709	FALSE	TRUE	<2 points	N/A	\\10.19.41.21\d\Analyst Data\2025-EA\Projects\000000\2025_01_03-Caco2\Data\405072-20241217-Caco2-20250103.wiff (sample 44)		2025-02-01	1	10
2-1__AD	Unknown	AD	4	76	2-1_1 (604.3 / 124.1)	1	4941.84	3864.3	1.48099	N/A	Tolbutamide (271.1 / 155.3)	4.78191e+06	4.2807e+06	1.17709	0.00103345	FALSE	TRUE	<2 points	N/A	\\10.19.41.21\d\Analyst Data\2025-EA\Projects\000000\2025_01_03-Caco2\Data\405072-20241217-Caco2-20250103.wiff (sample 45)		2025-02-01	2	10
2-1__AD	Unknown	AD	4	77	2-1_1 (604.3 / 124.1)	1	5108.06	3809.65	1.50252	N/A	Tolbutamide (271.1 / 155.3)	4.83151e+06	4.30067e+06	1.19754	0.00105724	FALSE	TRUE	<2 points	N/A	\\10.19.41.21\d\Analyst Data\2025-EA\Projects\000000\2025_01_03-Caco2\Data\405072-20241217-Caco2-20250103.wiff (sample 46)		2025-02-01	3	10
2-1__BD	Unknown	BD	4	81	2-1_1 (604.3 / 124.1)	1	13157.5	10029.2	1.48295	N/A	Tolbutamide (271.1 / 155.3)	4.76058e+06	4.15132e+06	1.17896	0.00276385	FALSE	TRUE	<2 points	N/A	\\10.19.41.21\d\Analyst Data\2025-EA\Projects\000000\2025_01_03-Caco2\Data\405072-20241217-Caco2-20250103.wiff (sample 47)		2025-02-01	1	10
2-1__BD	Unknown	BD	4	82	2-1_1 (604.3 / 124.1)	1	12588.2	10156.8	1.49059	N/A	Tolbutamide (271.1 / 155.3)	4.76169e+06	4.19688e+06	1.18506	0.00264365	FALSE	TRUE	<2 points	N/A	\\10.19.41.21\d\Analyst Data\2025-EA\Projects\000000\2025_01_03-Caco2\Data\405072-20241217-Caco2-20250103.wiff (sample 48)		2025-02-01	2	10
2-1__BD	Unknown	BD	4	83	2-1_1 (604.3 / 124.1)	1	11949	9188.01	1.49055	N/A	Tolbutamide (271.1 / 155.3)	4.7681e+06	4.25897e+06	1.18672	0.00250602	FALSE	TRUE	<2 points	N/A	\\10.19.41.21\d\Analyst Data\2025-EA\Projects\000000\2025_01_03-Caco2\Data\405072-20241217-Caco2-20250103.wiff (sample 49)		2025-02-01	3	10
2-1__T0	Unknown	T0	1	81	2-1_1 (604.3 / 124.1)	1	49237.2	38336.7	1.49406	N/A	Tolbutamide (271.1 / 155.3)	4.77993e+06	4.23676e+06	1.18835	0.0103008	FALSE	TRUE	<2 points	N/A	\\10.19.41.21\d\Analyst Data\2025-EA\Projects\000000\2025_01_03-Caco2\Data\405072-20241217-Caco2-20250103.wiff (sample 50)		2025-02-01	1	10
2-1__T0	Unknown	T0	1	82	2-1_1 (604.3 / 124.1)	1	55603.6	43153.2	1.49572	N/A	Tolbutamide (271.1 / 155.3)	4.8105e+06	4.25868e+06	1.19255	0.0115588	FALSE	TRUE	<2 points	N/A	\\10.19.41.21\d\Analyst Data\2025-EA\Projects\000000\2025_01_03-Caco2\Data\405072-20241217-Caco2-20250103.wiff (sample 51)		2025-02-01	2	10
2-1__T0	Unknown	T0	1	83	2-1_1 (604.3 / 124.1)	1	49346.8	38974	1.49833	N/A	Tolbutamide (271.1 / 155.3)	4.70207e+06	4.17816e+06	1.19426	0.0104947	FALSE	TRUE	<2 points	N/A	\\10.19.41.21\d\Analyst Data\2025-EA\Projects\000000\2025_01_03-Caco2\Data\405072-20241217-Caco2-20250103.wiff (sample 52)		2025-02-01	3	10
A2 = compound 1
2-1 = compound 1a
